# Supplementary material for: Oxidative Cyclization of 5H-Chromeno[2,3-b]pyridines to Benzo[b]chromeno[4,3,2-de][1,6]naphthyridines, Their NMR Study and Computer Evaluation as Material for LED
Source: Molecules. 2022 Jun 28;27(13):4156. doi: 10.3390/molecules27134156 (PMC9268656; doi:10.3390/molecules27134156)
Supplement: Supplementary file 1 [file molecules-27-04156-s001.zip]

Archive with 1 entries (1 files):
- molecules-1776279-supplementary.pdf
